# Supplementary material for: Expert Consensus on Optimizing the Strategy for the Prevention of Vitamin D Deficiency in Central Asia: From Scientific Evidence to Real-World Practice
Source: Nutrients. 2026 Jun 30;18(13):2122. doi: 10.3390/nu18132122 (PMC13363889; doi:10.3390/nu18132122)
Supplement: Supplementary file 1 [file nutrients-18-02122-s001.zip]

Archive with 1 entries (1 files):
- nutrients-4361454-supplementary.pdf
